# Supplementary material for: Rapid Prediction of Bacterial Heterotrophic Fluxomics Using Machine Learning and Constraint Programming
Source: PLoS Comput Biol. 2016 Apr 19;12(4):e1004838. doi: 10.1371/journal.pcbi.1004838 (PMC4836714; doi:10.1371/journal.pcbi.1004838)
Supplement: S1 Program — Python scripts in a ZIP file. (ZIP) [file pcbi.1004838.s001.zip]

Archive with 4 entries (4 files):
- clp.py
- compute.py
- get_model.py
- libflux.py
