# Supplementary material for: Rapid Prediction of Bacterial Heterotrophic Fluxomics Using Machine Learning and Constraint Programming
Source: PLoS Comput Biol. 2016 Apr 19;12(4):e1004838. doi: 10.1371/journal.pcbi.1004838 (PMC4836714; doi:10.1371/journal.pcbi.1004838)
Supplement: S2 Table — The information of constraints, objective function, and simulation results. (XLSX) [file pcbi.1004838.s003.xlsx]

## Sheet: FBA
	Test		Case	Reference
	Single substrate		1	Crown SB, Long CP, Antoniewicz MR (2015) Integrated 13C-metabolic flux analysis of 14 parallel labeling experiments in Escherichia coli. Metabolic Engineering 28: 151-158.
	Dual substrates		2 - 5	Unpublished results by Ruilian Yao and Dr. Xuehong Zhang (Shanghai Jiaotong University), with permission
		Single substrate					Dual substrates
		Case 1					Case 2					Case 3					Case 4					Case 5
Inputs:
	ac[e] <=>	Lb(36) = 6.8055, Ub(36) = 7.8525					Lb(36) = 0, Ub(36) = 0					Lb(36) = 0, Ub(36) = 0					Lb(36) = 7.01, Ub(36) = 7.01					Lb(36) = 8.57, Ub(36) = 8.57
	glc-D[e] <=>	Lb(164) = -10.47					Lb(164) = -1.02					Lb(164) = -0.96					Lb(164) = -7.42					Lb(164) = -0.71
	glyc[e] <=>	Lb(174) = 0					Lb(174) = -2					Lb(174) = -1.88					Lb(174) = -1.74					Lb(174) = -9.58
Objective function:		maximize biomass growth					maximize biomass growth					maximize biomass growth					maximize biomass growth					maximize biomass growth
Constraints:		use default boundary constraints of iJO1366
		minimal medium constraints*					minimal medium constraints*					minimal medium constraints*					minimal medium constraints*					minimal medium constraints*
		Lb(186) = 0, Ub(186) = 0					BW25113 strain flux knockout**					BW25113 strain flux knockout**					BW25113 strain flux knockout**					BW25113 strain flux knockout**
				Lb(2418) = 0, Ub(2418) = 0			Lb(186) = 0, Ub(186) = 0					Lb(186) = 0, Ub(186) = 0					Lb(186) = 0, Ub(186) = 0					Lb(186) = 0, Ub(186) = 0
									Lb(2418) = 0, Ub(2418) = 0			Lb(1353) = 0, Ub(1353) = 0							Lb(2418) = 0, Ub(2418) = 0			Lb(1353) = 0, Ub(1353) = 0
														Lb(2418) = 0, Ub(2418) = 0										Lb(2418) = 0, Ub(2418) = 0
		FBA_1		FBA_2			FBA_1		FBA_2			FBA_1		FBA_2			FBA_1		FBA_2			FBA_1		FBA_2
Outputs:		predicted flux (mmol/gCDW*h)	relative flux	predicted flux (mmol/gCDW*h)			predicted flux (mmol/gCDW*h)	relative flux	predictedflux (mmol/gCDW*h)	relative flux		predicted flux (mmol/gCDW*h)	relative flux	predictedflux (mmol/gCDW*h)	relative flux		predicted flux (mmol/gCDW*h)	relative flux	predictedflux (mmol/gCDW*h)	relative flux		predicted flux (mmol/gCDW*h)	relative flux	predictedflux (mmol/gCDW*h)	relative flux
8	0.000223 10fthf[c] + 2.6e-005 2fe2s[c] + 0.000223 2ohph[c] + 0.00026 4fe4s[c] + 0.51369 ala-L[c] + 0.000223 amet[c] + 0.29579 arg-L[c] + 0.24105 asn-L[c] + 0.24105 asp-L[c] + 54.1248 atp[c] + 0.000122 bmocogdp[c] + 2e-006 btn[c] + 0.005205 ca2[c] + 0.005205 cl[c] + 0.000576 coa[c] + 2.5e-005 cobalt2[c] + 0.13351 ctp[c] + 0.000709 cu2[c] + 0.09158 cys-L[c] + 0.026166 datp[c] + 0.027017 dctp[c] + 0…	0.843838		0.841159			0.204132		0.204132			0.190173		0.190173			0.631728		0.622915			0.333173		0.331177
2077	g6p[c] <=> f6p[c]	6.16121	58.8463	4.60997	44.0302		1.02	33.8	1.02	33.8		0.96	33.803	0	0		7.22908	78.9158	4.47967	48.9021		0.71	6.9	0	0
2064	atp[c] + f6p[c] -> adp[c] + fdp[c] + h[c]	5.89646	56.3176	5.87802	56.1415		0	0	0	0		0.870452	30.6499	0	0		0	0	0	0		0	0	0	0
1151	fdp[c] <=> dhap[c] + g3p[c]	5.89646	56.3176	5.87802	56.1415		0	0	0	0		0.870452	30.6499	0	0		0	0	0	0		0	0	-1.29703	-12.6049
1114	f6p[c] <=> dha[c] + g3p[c]	2.40272	22.9486	0.953452	9.10652		0.842304	27.9117	0.842304	27.9117		-0.0759969	-2.67596	0	0		4.13214	45.1083	1.71744	18.7484		-1.97002	-19.1453	-0.697167	-6.77528
2456	dhap[c] <=> g3p[c]	8.17994	78.1274	6.71261	64.1128		2.81346	93.2303	2.81346	93.2303		2.64758	93.2253	2.64758	93.2253		8.45718	92.3223	5.98235	65.306		7.5629	73.4986	7.53901	73.2664
1315	g3p[c] + nad[c] + pi[c] <=> 13dpg[c] + h[c] + nadh[c]	17.4732	166.888	16.0096	152.909		3.54879	117.597	3.54879	117.597		3.34238	117.69	3.34238	117.69		14.9962	163.705	12.5337	136.823		7.80827	75.8832	7.78716	75.678
2078	3pg[c] + atp[c] <=> 13dpg[c] + adp[c]	-17.4732	-166.888	-16.0096	-152.909		-3.54879	-117.597	-3.54879	-117.597		-3.34238	-117.69	-3.34238	-117.69		-14.9962	-163.705	-12.5337	-136.823		-7.80827	-75.8832	-7.78716	-75.678
2081	2pg[c] <=> 3pg[c]	-16.0694	-153.481	-14.6103	-139.544		-3.19807	-105.975	-3.19807	-105.975		-3.01564	-106.185	-3.01564	-106.185		-13.9453	-152.233	-11.4977	-125.513		-7.80827	-75.8832	-7.78716	-75.678
1102	2pg[c] <=> h2o[c] + pep[c]	16.0694	153.481	14.6106	139.547		3.19807	105.975	3.19807	105.975		3.01564	106.185	3.01564	106.185		13.9453	152.233	11.4977	125.513		7.80838	75.8843	7.78727	75.6791
978	dha[c] + pep[c] -> dhap[c] + pyr[c]	2.40272	22.9486	0.953452	9.10652		1.30765	43.332	0.842304	27.9117		0	0	0	0		4.13214	45.1083	1.71744	18.7484		0	0	0	0
1353	pep[c] + glc-D[p] -> g6p[c] + pyr[c]	10.47	100	10.47	100		1.02	33.8	1.02	33.8		0	0	0	0		7.42	81	7.42	81		0	0	0	0
2047	coa[c] + nad[c] + pyr[c] -> accoa[c] + co2[c] + nadh[c]	10.2938	98.3172	10.2822	98.206		1.8287	60.598	1.82318	60.4152		1.73477	61.0838	1.74472	61.4342		9.62147	105.032	4.88279	53.3027		0	0	0	0
1283	g6p[c] + nadp[c] <=> 6pgl[c] + h[c] + nadph[c]	4.30879	41.1537	5.86003	55.9698		0	0	0	0		0	0	0	0		0.190922	2.08419	2.94033	32.0979		0	0	0	0
2079	6pgl[c] + h2o[c] -> 6pgc[c] + h[c]	4.30879	41.1537	5.86003	55.9698		0	0	0	0		0	0	0	0		0.190922	2.08419	2.94033	32.0979		0	0	0	0
1423	6pgc[c] + nadp[c] -> co2[c] + nadph[c] + ru5p-D[c]	4.30879	41.1537	4.43059	42.317		0	0	0	0		0	0	0	0		0.190922	2.08419	2.94033	32.0979		0	0	0	0
2312	ru5p-D[c] <=> xu5p-D[c]	2.2177	21.1815	2.30098	21.9769		-0.158408	-5.24919	-0.158408	-5.24919		-0.147575	-5.19635	-0.147575	-5.19635		-0.362944	-3.96205	-0.0904455	-0.987343		-2.64854	-25.7393	-2.67291	-25.9761
2313	r5p[c] <=> ru5p-D[c]	-2.0575	-19.6514	-2.09613	-20.0203		-0.150282	-4.97995	-0.150282	-4.97995		-0.140006	-4.92981	-0.140006	-4.92981		-0.52872	-5.77174	-3.00598	-32.8146		-2.63528	-25.6105	-2.65972	-25.848
2398	g3p[c] + s7p[c] <=> e4p[c] + f6p[c]	1.26975	12.1275	1.31088	12.5203		-0.0402809	-1.3348	-0.0402809	-1.3348		-0.0375264	-1.32136	-0.831982	-29.2953		-2.73532	-29.8599	-2.53938	-27.7209		-1.26074	-12.2523	-1.27331	-12.3744
2442	r5p[c] + xu5p-D[c] <=> g3p[c] + s7p[c]	1.26975	12.1275	1.31088	12.5203		-0.0402809	-1.3348	-0.0402809	-1.3348		-0.0375264	-1.32136	-0.0375264	-1.32136		-0.0610167	-0.666086	0.0735519	0.802925		-1.26074	-12.2523	-1.27331	-12.3744
2443	e4p[c] + xu5p-D[c] <=> f6p[c] + g3p[c]	0.947951	9.05398	0.990103	9.45657		-0.118127	-3.9144	-0.118127	-3.9144		-0.110049	-3.87499	-0.110049	-3.87499		-0.301927	-3.29597	-0.163997	-1.79027		-1.3878	-13.4871	-1.3996	-13.6017
878	accoa[c] + h2o[c] + oaa[c] -> cit[c] + coa[c] + h[c]	0.907291	8.66562	0.90441	8.63811		1.17652	38.9868	1.17652	38.9868		1.13233	39.8711	1.13233	39.8711		0.679231	7.41478	0.669755	7.31134		0.358226	3.48135	0.35608	3.46049
536	cit[c] <=> acon-C[c] + h2o[c]	0.907291	8.66562	0.90441	8.63811		1.17652	38.9868	1.17652	38.9868		1.13233	39.8711	1.13233	39.8711		0.679231	7.41478	0.669755	7.31134		0.358226	3.48135	0.35608	3.46049
537	acon-C[c] + h2o[c] <=> icit[c]	0.907291	8.66562	0.90441	8.63811		1.17652	38.9868	1.17652	38.9868		1.13233	39.8711	1.13233	39.8711		0.679231	7.41478	0.669755	7.31134		0.358226	3.48135	0.35608	3.46049
1548	icit[c] + nadp[c] <=> akg[c] + co2[c] + nadph[c]	0.907291	8.66562	0.90441	8.63811		1.17652	38.9868	1.17652	38.9868		1.13233	39.8711	1.13233	39.8711		0.679231	7.41478	0.669755	7.31134		0.358226	3.48135	0.35608	3.46049
608	akg[c] + coa[c] + nad[c] -> co2[c] + nadh[c] + succoa[c]	0	0	0	0		0.957042	31.7137	0.957042	31.7137		0.927859	32.6713	0.927859	32.6713		0	0	0	0		0	0	0	0
2385	q8[c] + succ[c] -> fum[c] + q8h2[c]	0.2797	2.67145	0.278812	2.66296		0.957178	31.7183	1.0247	33.9559		0.990894	34.8908	0.990894	34.8908		0.000422626	0.00461357	0.206473	2.25395		0.110434	1.07323	0.110434	1.07323
1245	fum[c] + h2o[c] <=> mal-L[c]	0.879938	8.40437	0.877144	8.37769		1.16991	38.7675	1.16991	38.7675		1.12617	39.654	1.6079	56.6167		0.658753	7.19124	0.649563	7.09092		0.347426	3.37639	0.345344	3.35616
1758	mal-L[c] + nad[c] <=> h[c] + nadh[c] + oaa[c]	0.879318	8.39846	0.875776	8.36462		1.16971	38.761	1.16976	38.7625		1.12603	39.6491	1.60777	56.6118		0.658149	7.18464	0.64855	7.07986		0.346959	3.37185	0.34488	3.35165
1552	icit[c] -> glx[c] + succ[c]	0	0	0	0		0	0	0	0		0	0	0	0		0	0	0	0		0	0	0	0
1095	6pgc[c] -> 2ddg6p[c] + h2o[c]	0	0	1.42944	13.6528		0	0	0	0		0	0	0	0		0	0	0	0		0	0	0	0
1094	2ddg6p[c] -> g3p[c] + pyr[c]	0	0	1.42944	13.6528		0	0	0	0		0	0	0	0		0	0	0	0		0	0	0	0
124	etoh[e] <=>	0	0	0	0		0	0	0	0		0	0	0	0		0	0	0	0		0	0	0	0
209	lac-L[e] <=>	0	0	0	0		0	0	0	0		0	0	0	0		0	0	0	0		0	0	0	0
208	lac-D[e] <=>	0	0	0	0		0	0	0	0		0	0	0	0		0	0	0	0		0	0	0	0
2181	co2[c] + h2o[c] + pep[c] -> h[c] + oaa[c] + pi[c]	2.49722	23.8512	2.48985	23.7808		0.604099	20.0182	0.604099	20.0182		0.562789	19.8166	0.562789	19.8166		1.86951	20.4084	1.84384	20.1282		2.37474	23.0784	2.32583	22.6032
2183	atp[c] + oaa[c] -> adp[c] + co2[c] + pep[c]	0	0	0	0		0	0	0	0		0	0	0	0		0	0	0	0		0	0	0	0
1761	mal-L[c] + nad[c] -> co2[c] + nadh[c] + pyr[c]	0	0	0	0		0	0	0	0		0	0	0	0		0	0	0	0		0	0	0	0
1762	mal-L[c] + nadp[c] -> co2[c] + nadph[c] + pyr[c]	0	0	0	0		0	0	0	0		0	0	0	0		0	0	0	0		0	0	0	0
2418	nadh[c] + nadp[c] + 2 h[p] -> 2 h[c] + nad[c] + nadph[c]	1.70583	16.2925	0	0		0	0	0	0		0	0	0	0		5.60663	61.2044	0	0		1.46593	14.2464	0	0

## Sheet: ThunderFlux
		Species	Oxygen condition	Genotype	Reactor	Nutrient		Growth rate	Total substrate uptake (mmol/gCDW*h)		ratio of substrate				acetate	Specific constraints
	1	E. coli	aerobic	wt(BW25113)	CSTR(5)	carbon limited		0.1 h-1	3.02		glucose:	0.337748	glycerol:	0.662252		v9 = 0; v26 = 0; v27 = 0;
	2	E. coli	aerobic	KO(delta ptsG)	CSTR(5)	carbon limited		0.1 h-1	2.84		glucose:	0.338028	glycerol:	0.661972		v9 = 0; v26 = 0; v27 = 0;
	3	E. coli	aerobic	wt(BW25113)	CSTR(5)	sufficient		0.35 h-1	9.16		glucose:	0.810044	glycerol:	0.189956	0.765284	v9 = 76.5; v26 = 0; v27 = 0;
	4	E. coli	aerobic	KO(delta ptsG)	CSTR(5)	sufficient		0.35 h-1	10.29		glucose:	0.068999	glycerol:	0.931001	0.832847	v9 = 83.3; v26 = 0; v27 = 0;
		1					2					3					4
		ML result	ML corrected result				ML result	ML corrected result				ML result	ML corrected result				ML result	ML corrected result
	v1 EMP	34.261	33.775			v1 EMP	34.055	33.8			v1 EMP	79.131	81			v1 EMP	5.936	6.9
	v2 EMP	30.077	24.811			v2 EMP	29.085	27.779			v2 EMP	59.752	61.18			v2 EMP	7.194	6.9
	v3 EMP	29.707	25.656			v3 EMP	28.328	25.717			v3 EMP	67.795	72.475			v3 EMP	4.927	6.2
	v4 EMP	90.065	91.881			v4 EMP	89.562	91.917			v4 EMP	91.726	91.475			v4 EMP	100.304	99.3
	v5 EMP	119.821	117.958			v5 EMP	117.044	116.601			v5 EMP	185.109	169.625			v5 EMP	126.241	105.149
	v6 EMP	115.71	115.71			v6 EMP	113.653	113.653			v6 EMP	176.424	169.625			v6 EMP	118.796	105.149
	v7 EMP	93.245	93.245			v7 EMP	79.881	79.881			v7 EMP	151.415	151.415			v7 EMP	88.805	102.723
	v8	87.6	87.6			v8	87.588	87.588			v8	123.65	131.644			v8	85.591	124.911
	v9	-6.012	0			v9	-7.246	0			v9	46.784	75			v9	26.877	81
	v10	3.228	8.964			v10	1.81	6.021			v10	21.806	19.82			v10	-1.741	0
	v11	19.768	8.964			v11	14.188	6.021			v11	27.609	19.792			v11	8.94	0
	v12	-0.834	-0.267			v12	-0.517	-2.062			v12	6.334	5.829			v12	-6.638	-5.391
	v13	4.002	9.231			v13	0.964	8.083			v13	12.953	13.963			v13	-0.747	5.391
	v14	-0.484	0.422			v14	-1.383	-1.031			v14	2.046	5.647			v14	-5.633	-0.35
	v15	-2.19	-0.689			v15	-2.821	-1.031			v15	-0.337	0.182			v15	-6.586	-5.041
	v16	-0.195	0.422			v16	-2.475	-1.031			v16	4.68	5.647			v16	-3.517	-0.35
	v17 TCA cycle	77.29	68.958			v17 TCA cycle	79.908	70.996			v17 TCA cycle	59.887	51.281			v17 TCA cycle	52.353	42.863
	v18 TCA cycle	61.091	68.958			v18 TCA cycle	61.117	70.996			v18 TCA cycle	49.615	51.281			v18 TCA cycle	58.143	42.863
	v19 TCA cycle	62.123	62.588			v19 TCA cycle	65.116	64.149			v19 TCA cycle	44.833	45.919			v19 TCA cycle	52.762	41.815
	v20 TCA cycle	61.723	58.442			v20 TCA cycle	63.944	61.579			v20 TCA cycle	40.301	41.153			v20 TCA cycle	35.584	37.502
	v21 TCA cycle	65.191	64.812			v21 TCA cycle	66.863	68.426			v21 TCA cycle	53.12	46.515			v21 TCA cycle	42.86	38.551
	v22 TCA cycle	58.259	64.812			v22 TCA cycle	62.91	68.426			v22 TCA cycle	36.635	46.515			v22 TCA cycle	38.769	45.05
	v23 TCA cycle	59.158	60.632			v23 TCA cycle	59.716	57.666			v23 TCA cycle	44.47	38.387			v23 TCA cycle	31.318	23.911
	v24 Glyoxylate	6.718	6.37			v24 Glyoxylate	7.127	6.847			v24 Glyoxylate	5.591	5.363			v24 Glyoxylate	6.002	1.048
	v25 ED	1.022	0			v25 ED	0.467	0			v25 ED	1.753	0.028			v25 ED	-0.744	0
	v26 ETOH	-0.749	0			v26 ETOH	-1.426	0			v26 ETOH	3.12	0			v26 ETOH	1.858	0
	v27 LAC	-7.889	0			v27 LAC	-6.655	0			v27 LAC	-6.143	0			v27 LAC	-4.26	0
	v28	17.403	17.403			v28	19.635	19.635			v28	29.022	29.022			v28	25.294	25.294
	v29	10.358	10.551			v29	17.874	17.607			v29	14.285	13.491			v29	20.47	22.188

## Sheet: Comparison
	Case 1						Case 2						Case 3						Case 4						Case 5
	13C-MFA result	ThunderFlux result	FBA result 1	FBA result 2			13C-MFA result(scaled)	ThunderFlux result	FBA result 1	FBA result 2			13C-MFA result	ThunderFlux result	FBA result 1	FBA result 2			13C-MFA result	ThunderFlux result	FBA result 1	FBA result 2			13C-MFA result	ThunderFlux result	FBA result 1	FBA result 2
v1 EMP	99.9998	100	100	100		v1 EMP	33.775	33.775	33.8	33.8		v1 EMP	33.803	33.8	33.8	33.8		v1 EMP	81.004	81	81	81		v1 EMP	6.9	6.9	6.9	6.9
v2 EMP	71.6463	73.304	58.8463	44.0302		v2 EMP	14.2125	24.811	33.8	33.8		v2 EMP	14.3595	27.779	33.803	0		v2 EMP	68.4646	61.18	78.9158	48.9021		v2 EMP	6.73302	6.9	6.9	0
v3 EMP	82.6365	81.115	79.2663	65.248		v3 EMP	24.8753	25.656	27.9117	27.9117		v3 EMP	24.737	25.717	27.974	0		v3 EMP	74.0215	72.475	45.1083	18.7484		v3 EMP	6.62814	6.2	-19.1453	-19.3802
v4 EMP	82.6365	81.115	78.1274	64.1128		v4 EMP	90.8615	91.881	93.2303	93.2303		v4 EMP	90.5109	91.917	93.2253	93.2253		v4 EMP	92.8144	91.475	92.3223	65.306		v4 EMP	101.059	99.3	73.4986	73.2664
v5 EMP	170.524	173.152	166.888	152.909		v5 EMP	120.124	117.958	117.597	117.597		v5 EMP	119.412	116.601	117.69	117.69		v5 EMP	168.505	169.625	163.705	136.823		v5 EMP	107.539	105.149	75.8832	75.678
v6 EMP	157.562	164.572	153.481	139.547		v6 EMP	114.74	115.71	105.975	105.975		v6 EMP	113.568	113.653	106.185	106.185		v6 EMP	162.162	169.625	152.233	125.513		v6 EMP	107.036	105.149	75.8843	75.6791
v7 EMP	127.073	130.126	122.949	109.107		v7 EMP	77.9426	93.245	77.132	61.791		v7 EMP	106.976	79.881	81.6906	81.1976		v7 EMP	139.789	151.415	126.108	99.7484		v7 EMP	89.0666	102.723	50.1	50.4
v8	113.986	116.577	98.3172	98.206		v8	104.101	87.6	60.598	60.4152		v8	94.6078	87.588	61.0838	61.4342		v8	134.11	131.644	105.032	53.3027		v8	104.686	124.911	49.0376	48.9937
v9	66.7958	73.779	65	65		v9	0	0	0	0		v9	0	0	0	0		v9	75.9818	75	77.5	77.5		v9	84.574	81	81.4	81.4
v10	26.8112	24.233	41.1537	55.9698		v10	19.0255	8.964	0	0		v10	18.8587	6.021	0	0		v10	11.9076	19.82	2.08419	32.0979		v10	0.09798	0	0	0
v11	25.4006	19.109	41.1537	42.317		v11	19.0255	8.964	0	0		v11	18.8587	6.021	0	0		v11	11.9076	19.792	2.08419	32.0979		v11	0.09798	0	0	0
v12	11.5244	8.264	21.1815	21.9769		v12	10.8857	-0.267	-5.249	-5.249		v12	10.6209	-2.062	-5.19635	-5.19635		v12	5.81609	5.829	-3.96205	-0.987343		v12	-0.10212	-5.391	-25.7393	-25.9761
v13	13.8762	10.846	19.651	20.02		v13	8.13978	9.231	4.98	4.98		v13	8.24117	8.083	4.92981	4.92981		v13	6.0834	13.963	5.77174	32.8146		v13	0.20079	5.391	25.6105	25.848
v14	7.1	5.797	12.1275	12.5203		v14	6.15718	0.422	-1.3348	-1.3348		v14	6.08454	-1.031	-1.32136	-1.32136		v14	3.75049	5.647	-29.8599	-27.7209		v14	0.01518	-0.35	-12.2523	-12.3744
v15	4.4	2.466	9.05398	9.45657		v15	4.7285	-0.689	-3.9144	-3.9144		v15	4.53636	-1.031	-3.87499	-3.87499		v15	2.0656	0.182	-3.29597	-1.79027		v15	-0.11799	-5.041	-13.4871	-13.6017
v16	7.1	5.797	12.1275	12.5203		v16	6.15718	0.422	-1.3348	-1.3348		v16	6.08454	-1.031	-1.32136	-1.32136		v16	3.75049	5.647	-0.666086	0.802925		v16	0.01518	-0.35	-12.2523	-12.3744
v17 TCA cycle	19.0267	33.527	8.66562	8.63811		v17 TCA cycle	81.6207	68.958	38.9868	38.9868		v17 TCA cycle	77.6015	70.996	39.8711	39.8711		v17 TCA cycle	47.1605	51.281	7.41478	7.31134		v17 TCA cycle	19.3711	42.863	3.48135	3.46049
v18 TCA cycle	19.0267	33.527	8.66562	8.63811		v18 TCA cycle	81.6207	68.958	38.9868	38.9868		v18 TCA cycle	77.6015	70.996	39.8711	39.8711		v18 TCA cycle	47.1605	51.281	7.41478	7.31134		v18 TCA cycle	19.3711	42.863	3.48135	3.46049
v19 TCA cycle	16.552	30.166	8.66562	8.63811		v19 TCA cycle	67.0805	62.588	38.9868	38.9868		v19 TCA cycle	69.2184	64.149	39.8711	39.8711		v19 TCA cycle	47.1605	45.919	7.41478	7.31134		v19 TCA cycle	19.3711	41.815	3.48135	3.46049
v20 TCA cycle	4.89059	15.987	0	0		v20 TCA cycle	62.0413	58.442	31.7137	31.7137		v20 TCA cycle	63.7423	61.579	32.6713	32.6713		v20 TCA cycle	41.2148	41.153	0	0		v20 TCA cycle	18.9005	37.502	0	0
v21 TCA cycle	10.9164	19.348	2.67145	2.66296		v21 TCA cycle	76.5814	64.812	31.7183	33.9559		v21 TCA cycle	72.1255	68.426	34.8908	34.8908		v21 TCA cycle	41.2148	46.515	0.00461357	2.25395		v21 TCA cycle	18.9005	38.551	1.07323	1.07323
v22 TCA cycle	13.7076	19.348	8.40437	8.378		v22 TCA cycle	76.5814	64.812	38.7675	38.7675		v22 TCA cycle	72.1255	68.426	39.654	56.6167		v22 TCA cycle	41.2148	46.515	7.19124	7.09092		v22 TCA cycle	18.9005	45.05	3.37639	3.35616
v23 TCA cycle	10.8709	20.329	8.39846	8.36462		v23 TCA cycle	87.3455	60.632	38.761	38.7625		v23 TCA cycle	80.5086	57.666	39.6491	56.6118		v23 TCA cycle	35.0909	38.387	7.18464	7.07986		v23 TCA cycle	2.21766	23.911	3.37185	3.35165
v24 Glyoxylate	2.47471	3.361	0	0		v24 Glyoxylate	14.5401	6.37	0	0		v24 Glyoxylate	8.38314	6.847	0	0		v24 Glyoxylate	0	5.363	0	0		v24 Glyoxylate	0	1.048	0	0
v25 ED	1.41062	5.124	0	13.6528		v25 ED	0	0	0	0		v25 ED	0	0	0	0		v25 ED	0	0.028	0	0		v25 ED	0	0	0	0
v26 ETOH	0	0.166	0	0		v26 ETOH	0	0	0	0		v26 ETOH	0	0	0	0		v26 ETOH	0	0	0	0		v26 ETOH	0	0	0	0
v27 LAC	0	-0.015	0	0		v27 LAC	0	0	0	0		v27 LAC	0	0	0	0		v27 LAC	0	0	0	0		v27 LAC	0	0	0	0
v28	24.6735	15.469	23.8512	23.7808		v28	0	17.403	20.0182	20.0182		v28	3.30931	19.635	19.8166	19.8166		v28	18.8091	29.022	20.4084	20.1282		v28	17.6875	25.294	23.0784	22.6032
v29	5.31142	2.38	0	0		v29	3.77604	10.551	0	0		v29	0	17.607	0	0		v29	6.1239	13.491	0	0		v29	16.6828	22.188	0	0
RMSE		6.5	7.38918	12.5618		RMSE		9.84226	22.9917	23.0517		RMSE		9.89949	20.7581	19.4885		RMSE		5.06458	25.8998	30.6		RMSE		12.1532	20.1594	20.2534
Growth rate	0.72		0.843838	0.841159		Growth rate	0.1		0.204	0.204		Growth rate	0.1		0.19	0.19		Growth rate	0.35		0.63	0.62		Growth rate	0.35		0.33	0.33

## Sheet: FBA_Constraints
	Minimal medium constraints*								BW25113 strain flux knockout**
	Ex_ca(e)		Lb(74) = -1000; Ub(74) = 1000;					ARAI		Lb(689) = 0; Ub(689) = 0;
	Ex_cl(e)		Lb(82) = -1000; Ub(82) = 1000;					RBK_L1		Lb(2286) = 0; Ub(2286) = 0;
	Ex_co2(e)		Lb(85) = -1000; Ub(85) = 1000;					RMPA		Lb(2299) = 0; Ub(2299) = 0;
	Ex_cobalt2(e)		Lb(86) = -1000; Ub(86) = 1000;					LYXI		Lb(1705) = 0; Ub(74) = 0;
	Ex_cu2(e)		Lb(95) = -1000; Ub(95) = 1000;					RMI		Lb(2295) = 0; Ub(2295) = 0;
	Ex_fe2(e)		Lb(127) = -1000; Ub(127) = 1000;					RMK		Lb(2296) = 0; Ub(2296) = 0;
	Ex_fe3(e)		Lb(128) = -1000; Ub(128) = 1000;					LACZ		Lb(1606) = 0; Ub(1606) = 0;
	Ex_h(e)		Lb(185) = -1000; Ub(185) = 1000;
	Ex_h2o(e)		Lb(186) = -1000; Ub(186) = 1000;					Reference:
	Ex_k(e)		Lb(206) = -1000; Ub(206) = 1000;					Orth JD, Conrad TM, Na J, Lerman JA, Nam H, et al. (2011) A comprehensive genome-scale reconstruction of Escherichia coli metabolism 2011. Molecular Systems Biology 7: 535.
	Ex_mg2(e)		Lb(233) = -1000; Ub(233) = 1000;
	Ex_mn2(e)		Lb(237) = -1000; Ub(237) = 1000;
	Ex_mobd(e)		Lb(239) = -1000; Ub(239) = 1000;
	Ex_na1(e)		Lb(242) = -1000; Ub(242) = 1000;
	Ex_tungs(e)		Lb(313) = -1000; Ub(313) = 1000;
	Ex_zn2(e)		Lb(332) = -1000; Ub(332) = 1000;
	Ex_ni2(e)		Lb(245) = -1000; Ub(245) = 1000;
	Ex_sel(e)		Lb(284) = -1000; Ub(284) = 1000;
	Ex_slnt(e)		Lb(288) = -1000; Ub(288) = 1000;
	Ex_glc(e)		Lb(164) = -20; Ub(164) = 1000;
	Ex_so4(e)		Lb(291) = -1000; Ub(291) = 1000;
	Ex_nh4(e)		Lb(244) = -1000; Ub(244) = 1000;
	Ex_pi(e)		Lb(263) = -1000; Ub(263) = 1000;
	Ex_cbl1(e)		Lb(76) = -0.01; Ub(76) = 1000;
	Ex_o2(e)		Lb(252) = -18.5; Ub(252) = 1000;
Reference:
Orth JD, Conrad TM, Na J, Lerman JA, Nam H, et al. (2011) A comprehensive genome-scale reconstruction of Escherichia coli metabolism 2011. Molecular Systems Biology 7: 535.
